# Supplementary material for: Lithium carbonate-loaded polymeric nano-micelles for enhanced antitumor activity against NF1-associated malignant peripheral nerve sheath tumors via improved cellular uptake
Source: Nanoscale Adv. 2026 Mar 27;8(8):2665–74. doi: 10.1039/d5na00789e (PMC13027219; doi:10.1039/d5na00789e)
Supplement: NA-008-D5NA00789E-s002 [file NA-008-D5NA00789E-s002.zip]

Archive with 36 entries (33 files):
- Supporting raw data-WB/
- __MACOSX/._Supporting raw data-WB
- Supporting raw data-WB/.DS_Store
- __MACOSX/Supporting raw data-WB/._.DS_Store
- Supporting raw data-WB/weight markers and ladders explanation.docx
- __MACOSX/Supporting raw data-WB/._weight markers and ladders explanation.docx
- Supporting raw data-WB/Original data for WB-5E/
- __MACOSX/Supporting raw data-WB/._Original data for WB-5E
- Supporting raw data-WB/.~letter.docx
- __MACOSX/Supporting raw data-WB/._.~letter.docx
- Supporting raw data-WB/Original data for WB-5F/
- __MACOSX/Supporting raw data-WB/._Original data for WB-5F
- Supporting raw data-WB/Original data for WB-5E/actin marker.Tif
- __MACOSX/Supporting raw data-WB/Original data for WB-5E/._actin marker.Tif
- Supporting raw data-WB/Original data for WB-5E/erk.Tif
- __MACOSX/Supporting raw data-WB/Original data for WB-5E/._erk.Tif
- Supporting raw data-WB/Original data for WB-5E/actin.Tif
- __MACOSX/Supporting raw data-WB/Original data for WB-5E/._actin.Tif
- Supporting raw data-WB/Original data for WB-5E/p-erk marker.Tif
- __MACOSX/Supporting raw data-WB/Original data for WB-5E/._p-erk marker.Tif
- Supporting raw data-WB/Original data for WB-5E/erk marker.Tif
- __MACOSX/Supporting raw data-WB/Original data for WB-5E/._erk marker.Tif
- Supporting raw data-WB/Original data for WB-5E/p-erk.Tif
- __MACOSX/Supporting raw data-WB/Original data for WB-5E/._p-erk.Tif
- Supporting raw data-WB/Original data for WB-5F/actin-marker.Tif
- __MACOSX/Supporting raw data-WB/Original data for WB-5F/._actin-marker.Tif
- Supporting raw data-WB/Original data for WB-5F/erk.Tif
- __MACOSX/Supporting raw data-WB/Original data for WB-5F/._erk.Tif
- Supporting raw data-WB/Original data for WB-5F/actin.Tif
- __MACOSX/Supporting raw data-WB/Original data for WB-5F/._actin.Tif
- Supporting raw data-WB/Original data for WB-5F/p-erk marker.Tif
- __MACOSX/Supporting raw data-WB/Original data for WB-5F/._p-erk marker.Tif
- Supporting raw data-WB/Original data for WB-5F/erk-marker.Tif
- __MACOSX/Supporting raw data-WB/Original data for WB-5F/._erk-marker.Tif
- Supporting raw data-WB/Original data for WB-5F/p-erk.Tif
- __MACOSX/Supporting raw data-WB/Original data for WB-5F/._p-erk.Tif
